# Supplementary material for: Impacts of body composition parameters and liver cirrhosis on the severity of alcoholic acute pancreatitis
Source: PLoS One. 2021 Nov 22;16(11):e0260309. doi: 10.1371/journal.pone.0260309 (PMC8608310; doi:10.1371/journal.pone.0260309)
Supplement: S1 File — (XLSX) [file pone.0260309.s001.xlsx]

## Sheet: Data file
d_firstDx_date	d_in_end_date	a_age_yr	a_hospitalStay_day	b_age_group	b_sex_type	a_nrinfo_wt_kg	a_nrinfo_ht_cm	a_BMI	a_WBC	a_Hb	a_plt	a_alb	a_bil_t	a_alk_ph	a_GOT	a_GPT	a_amylase	a_BUN	a_Cr	a_CRP	a_segNeutrophil	a_lymphocyte	a_NLratio	a_tmp	a_PLratio	a_alcohol_type	a_alcohol_amount	a_alcohol_frequency	a_alcohol_duration	b_overdrink_yn	b_respFail_0h_yn	b_respFail_24h_yn	b_respFail_48h_yn	b_respFail_any_yn	b_renalFail_0h_yn	b_renalFail_24h_yn	b_renalFail_48h_yn	b_renalFail_any_yn	b_cardioFail_0h_yn	b_cardioFail_24h_yn	b_cardioFail_48h_yn	b_cardioFail_any_yn	b_Fail_any_yn	b_newLocalCx_type	b_localCx_yn	b_pancreatitisSeverity_type	b_newPancreatitisSeverity_type	a_TAM_cm2	a_VAT_cm2
2018-08-15	2018-08-16	55	1	5	1	46.4	169.6	13.6792	7.63	15.6	275	4.3	1.3	86	50	14	207	10	0.97	0.43	75	16.4	4.57317	125.132	2197.68	2	2	1	3	0	0	0	0	0	0	0	0	0	0	0	0	0	0	0	0	1	1	84.4935	86.8559
2019-08-17	2019-08-23	53	6	5	1	44.7	162	13.7963	17.95	15.3	261	4.6	2.6	99	78	25	1459	17	1.49	1.97	91.8	4.7	19.5319	84.365	3093.7	2	2	3	3	0	0	0	0	0	0	0	0	0	0	0	0	0	0	0	0	1	1	99.7919	79.9211
2018-11-26	2018-11-27	75	1	7	1	1	1	50	6.6	12.2	227	4.3	0.7	77	92	112	332	24	1.04	0.02	80.7	14.3	5.64336	94.38	2405.17	4	1	3	5	0	0	0	0	0	0	0	0	0	0	0	0	0	0	0	0	1	1	105.479	102.783
2015-07-31	2015-08-06	29	6	2	0	52.5	161.2	16.2841	13.28	11.2	259	4.1	0.9	56	19	12	582	11	0.72	0.17	70.5	24.1	2.92531	320.048	809.254	2	2	1	8	0	0	0	0	0	0	0	0	0	0	0	0	0	0	0	0	1	1	96.877	63.8893
2014-03-05	2014-03-15	80	10	8	1	50.3	168	14.9702	8.07	11.6	170	2.9	1.6	112	76	25	80	13	0.6	18.37	81	2	40.5	16.14	10532.8	2	3	3	6	0	1	1	0	1	0	0	0	0	0	0	0	0	1	1	1	2	2	111.642	57.6785
2015-01-29	2015-02-10	37	12	3	1	58.8	170.3	17.2637	14.06	16.5	216	4.4	2	83	63	24	407	9	0.68	0.18	85.7	8.5	10.0824	119.51	1807.38	2	2	3	1	0	0	0	0	0	0	0	0	0	0	0	0	0	0	1	1	2	2	118.824	39.3795
2012-08-06	2012-08-13	53	7	5	1	68	171.1	19.8714	8.79	16.7	195	3.7	1.2	79	37	27	207	18	0.85	5.04	73	16.3	4.47853	143.277	1361	2	1	1	3	0	0	0	0	0	0	0	0	0	0	0	0	0	0	0	0	1	1	141.8	181.847
2014-02-28	2014-03-06	73	6	7	1	44.6	152	14.6711	10.2	12.3	187	4.1	2.4	131	69	19	311	16	1.07	3.93	82.6	8.9	9.2809	90.78	2059.93	2	2	1	5	0	0	0	0	0	0	0	0	0	0	0	0	0	0	0	0	1	1	104.545	38.465
2017-12-22	2017-12-28	72	6	7	1	58.5	161.3	18.1339	9.54	12.5	211	3.3	1.1	110	13	8	151	12	0.68	7.77	75.8	14.5	5.22759	138.33	1525.34	2	1	3	1	0	1	1	0	1	0	0	0	0	0	0	0	0	1	0	0	2	2	116.786	127.921
2017-02-26	2017-03-02	23	4	2	1	58.3	171	17.0468	10.05	14.8	267	4.7	0.6	63	19	8	224	15	0.94	0.05	74.6	19.3	3.86528	193.965	1376.54	2	2	1	8	0	0	0	0	0	0	0	0	0	0	0	0	0	0	0	0	1	1	138.6	14.241
2015-05-18	2015-05-23	39	5	3	1	88	178	24.7191	13.31	16.4	197	4.3	2.1	87	38	55	114	9	0.35	10.1	85	12.2	6.96721	162.382	1213.19	2	3	1	2	0	0	0	0	0	0	0	0	0	0	0	0	0	0	0	0	1	1	145.401	252.995
2018-09-07	2018-09-11	69	4	6	1	70.5	163	21.6258	4.81	9.5	34	3.2	3.1	106	125	39	921	12	1.03	0.31	71.3	22.4	3.18304	107.744	315.563	4	4	3	4	1	1	1	0	1	0	0	0	0	0	0	0	0	1	0	0	2	2	141.772	145.582
2020-04-03	2020-04-04	39	1	3	1	#NULL!	#NULL!	#NULL!	9.69	8.8	137	2.8	6.7	213	128	48	168	3	0.69	5.73	80	12	6.66667	116.28	1178.19	2	2	3	1	0	0	0	0	0	0	0	0	0	0	0	0	0	0	2	1	2	2	89.5041	84.665
2016-10-21	2016-11-03	37	13	3	1	#NULL!	#NULL!	#NULL!	31.76	20.1	417	4.6	1.1	75	59	34	258	13	0.89	0.22	93.2	3.8	24.5263	120.688	3455.19	2	2	2	1	0	0	0	1	1	0	1	1	1	0	1	0	1	1	2	1	3	2	186.829	113.89
2017-04-08	2017-04-19	53	11	5	1	#NULL!	#NULL!	#NULL!	10.24	16.2	141	3.8	0.8	71	47	28	798	13	0.58	0.75	87.2	8.8	9.90909	90.112	1564.72	2	1	2	3	0	0	0	0	0	0	0	0	0	0	0	0	0	0	0	0	1	1	175.122	196.707
2019-11-13	2019-11-21	23	8	2	1	69.5	178.4	19.4787	9.96	13.9	136	4.1	1.4	69	89	51	825	8	0.66	4.5	92.9	4.3	21.6047	42.828	3175.49	2	4	3	4	1	0	0	0	0	0	0	0	0	0	0	0	0	0	0	0	1	1	142.429	46.8382
2013-09-02	2013-09-13	27	11	2	0	51.4	168.9	15.2161	5.04	15.2	81	3.8	3.6	137	373	195	100	9	0.74	0.17	72.5	22	3.29545	110.88	730.519	2	1	2	7	0	0	0	0	0	0	0	0	0	0	0	0	0	0	0	0	1	1	93.0095	84.0648
2015-05-18	2015-05-23	37	5	3	1	82.4	172.1	23.9396	20.18	16.5	267	4.4	0.9	70	36	29	233	14	0.43	0.3	84.6	11.8	7.16949	238.124	1121.26	2	2	6	1	1	0	0	0	0	0	0	0	0	0	0	0	0	0	0	0	1	1	174.922	172.054
2013-11-11	2013-11-11	52	0	5	1	79	166.9	23.6669	6.03	15.4	248	3.4	2.9	64	35	17	65	22	0.77	36.22	87.5	7	12.5	42.21	5875.38	2	1	1	4	0	0	0	0	0	0	0	0	0	0	0	0	0	0	0	0	1	1	172.378	185
2018-07-06	2018-07-12	37	6	3	1	64.5	172.9	18.6524	10.98	17.4	346	4.2	0.9	83	51	89	105	12	0.89	0.11	66.8	25.7	2.59922	282.186	1226.14	2	3	1	2	0	0	0	0	0	0	0	0	0	0	0	0	0	0	0	0	1	1	127.14	83.5981
2011-01-13	2011-02-01	68	19	6	1	1	1	50	13.52	9.6	160	3.9	1.6	92	44	9	1380	28	1.7	0.02	83.1	5.3	15.6792	71.656	2232.89	2	1	3	4	0	0	0	0	0	0	0	1	1	0	0	0	0	1	0	0	3	2	75.8632	68.6998
2017-08-16	2017-08-16	59	0	5	1	51.2	167	15.3293	5.47	9.4	155	2.9	2.2	88	635	76	475	9	1.44	0.35	85	14	6.07143	76.58	2024.03	#NULL!	#NULL!	#NULL!	#NULL!	0	1	1	0	1	0	0	0	0	0	0	0	0	1	0	0	2	2	72.3958	53.7825
2015-04-27	2015-05-08	40	11	4	1	57.3	160	17.9062	6.16	15.8	50	4.9	2.1	135	208	79	121	4	0.82	0.06	82.7	12	6.89167	73.92	676.407	4	5	3	2	1	0	0	0	0	0	0	0	0	0	0	0	0	0	0	0	1	1	123.025	94.6861
2017-07-03	2017-07-28	54	25	5	1	58.6	165.9	17.6612	6.36	10.4	31	3.4	3.4	151	622	75	99	5	0.71	0.42	60.7	28.8	2.10764	183.168	169.244	2	2	3	3	0	0	0	0	0	0	0	0	0	0	0	0	0	0	1	1	2	2	120.11	103.897
2016-01-18	2016-01-25	26	7	2	1	117.5	167.6	35.0537	23.07	16.1	246	4.2	1	105	31	34	190	11	0.33	5.6	87.7	7.7	11.3896	177.639	1384.83	2	1	3	2	0	0	0	0	0	0	0	0	0	0	0	0	0	0	0	0	1	1	219.759	225.056
2016-09-14	2016-10-05	34	21	3	1	60.6	187.5	16.16	9.31	16.2	192	4.6	1.4	81	214	95	87	12	1.04	0.07	72.4	22.3	3.24664	207.613	924.798	2	1	7	1	0	0	0	0	0	0	0	0	0	0	0	0	0	0	0	0	1	1	128.045	45.1712
2010-03-20	2010-04-06	44	17	4	1	68.1	172	19.7965	15.15	15.8	264	4.3	0.8	154	23	23	841	11	0.8	0.5	91.8	4.1	22.3902	62.115	4250.18	2	2	3	2	0	0	0	0	0	0	0	0	0	0	0	0	0	0	0	0	1	1	134.57	101.211
2013-05-27	2013-05-30	63	3	6	1	47.9	165.2	14.4976	8.34	15.6	228	4.5	1.8	46	324	128	308	16	0.97	0.2	85	9.8	8.67347	81.732	2789.61	2	2	3	4	0	0	0	0	0	0	0	0	0	0	0	0	0	0	0	0	1	1	93.1334	90.6186
2018-09-03	2018-09-07	37	4	3	1	76.4	179	21.3408	9.22	17.4	268	4.1	1.8	97	24	16	357	11	1.06	1.22	77.7	16.6	4.68072	153.052	1751.04	2	2	1	1	0	0	0	0	0	0	0	0	0	0	0	0	0	0	2	1	2	2	137.552	215.073
2013-10-27	2013-10-31	40	4	4	1	63	165	19.0909	10.47	7.3	238	4	0.8	73	67	14	1841	11	0.74	0.14	77.5	17.1	4.53216	179.037	1329.33	2	5	5	2	1	0	0	0	0	0	0	0	0	0	0	0	0	0	0	0	1	1	139.81	92.2189
2015-08-25	2015-08-31	54	6	5	1	70	161.7	21.645	20.46	10.3	440	2.7	0.7	185	52	26	67	9	0.61	24.85	83.5	11.7	7.13675	239.382	1838.07	2	2	3	2	0	0	0	0	0	0	0	0	0	0	0	0	0	0	2	1	2	2	140.534	191.896
2015-08-19	2015-09-04	60	16	6	1	70.1	158.9	22.0579	10.27	13.5	271	4	1.9	286	30	35	43	8	0.82	15.43	80.4	12.4	6.48387	127.348	2128.03	2	1	2	4	0	0	0	0	0	0	0	0	0	0	0	0	0	0	1	1	2	2	166.844	262.149
2011-11-21	2011-11-26	51	5	5	1	77.5	169	22.929	8.93	12.9	472	3.7	0.9	222	24	32	134	7	0.82	5.12	72	19.7	3.65482	175.921	2683.02	2	1	2	2	0	0	0	0	0	0	0	0	0	0	0	0	0	0	0	0	1	1	147.697	184.333
2017-03-10	2017-03-24	45	14	4	1	79.6	#NULL!	#NULL!	5.43	11.5	87	3.4	0.9	140	43	28	81	17	1.41	1.75	75.3	20.4	3.69118	110.772	785.397	#NULL!	#NULL!	#NULL!	#NULL!	0	1	1	1	1	0	0	0	0	0	0	0	0	1	2	1	3	2	143.163	128.645
2013-09-15	2013-09-23	61	8	6	1	61.8	163.4	18.9106	14.11	15.5	247	4.2	0.9	60	36	19	530	16	0.97	0.52	92.5	4.2	22.0238	59.262	4167.93	2	0	3	2	0	0	0	0	0	0	0	0	0	0	0	0	0	0	0	0	1	1	111.775	137.342
2013-08-11	2013-08-16	38	5	3	1	75	175	21.4286	8.5	13.6	184	4.2	0.5	62	23	14	578	10	1.05	0.06	62.6	31	2.01935	263.5	698.292	4	3	3	2	0	0	0	0	0	0	0	0	0	0	0	0	0	0	0	0	1	1	116.567	36.6266
2013-07-19	2013-07-24	53	5	5	1	60.5	171.1	17.6797	9.2	12.5	147	3.8	1.7	145	209	36	207	6	0.7	0.49	58.5	31.1	1.88103	286.12	513.77	2	3	3	2	0	0	0	0	0	0	0	0	0	0	0	0	0	0	0	0	1	1	131.532	63.2701
2015-01-10	2015-01-15	72	5	7	1	55.6	169.8	16.3722	24.8	12	83	3.1	2.5	50	124	51	85	21	1.03	20.76	89.9	7.3	12.3151	181.04	458.462	2	1	1	5	0	1	1	0	1	0	0	0	0	0	0	0	0	1	0	0	2	2	137.39	83.8362
2017-05-17	2017-05-22	43	5	4	0	47.8	165	14.4848	4.35	13.7	161	4.5	2.7	100	1308	83	348	7	0.86	0.42	81.1	14.8	5.47973	64.38	2500.78	2	3	1	2	0	0	0	0	0	0	0	0	0	0	0	0	0	0	0	0	1	1	77.2539	78.8828
2018-11-06	2018-11-14	34	8	3	1	#NULL!	#NULL!	#NULL!	13.92	18.2	269	4.5	1.3	104	27	29	1240	13	0.98	0.2	58.7	31.5	1.86349	438.48	613.483	2	2	8	1	1	0	0	0	0	0	0	0	0	0	0	0	0	0	0	0	1	1	167.187	189.144
2018-12-12	2018-12-27	49	15	4	1	62.2	163.6	19.0098	6.81	13.4	159	3.7	5.4	248	1125	577	86	15	0.99	0.86	84.9	11.6	7.31897	78.996	2012.76	2	1	2	2	0	1	1	0	1	0	0	0	0	0	0	0	0	1	2	1	2	2	127.007	76.8062
2010-05-10	2010-05-15	44	5	4	1	1	1	50	13.15	15.9	232	4.3	0.9	60	21	18	792	14	0.8	0.5	74.3	19.5	3.81026	256.425	904.748	#NULL!	1	1	1	0	0	0	0	0	0	0	0	0	0	0	0	0	0	0	0	1	1	152.803	74.7677
2016-11-10	2016-11-17	37	7	3	1	83	163	25.4601	17.99	18.6	262	4.2	2.2	103	35	20	60	16	1.04	26.34	84.3	9.9	8.51515	178.101	1471.08	2	2	2	1	0	0	0	0	0	0	0	0	0	0	0	0	0	0	0	0	1	1	193.125	187.4
2010-08-13	2010-08-14	43	1	4	1	61.7	168.2	18.3413	14.8	17.1	256	4.2	3.8	124	727	647	69	8	0.7	2.6	84.6	11.1	7.62162	164.28	1558.32	2	4	1	2	0	0	0	0	0	0	0	0	0	0	0	0	0	0	0	0	1	1	149.726	148.135
2011-05-29	2011-06-04	67	6	6	1	73.5	165.4	22.2189	8.1	15.3	162	4	2	141	156	71	3815	17	1.2	0.09	67.8	25.6	2.64844	207.36	781.25	2	1	3	4	0	0	0	0	0	0	0	0	0	0	0	0	0	0	0	0	1	1	127.769	199.022
2017-10-18	2017-10-26	50	8	5	1	62.2	172	18.0814	9	13.5	79	4	4.3	135	159	50	211	13	1	1.58	84.9	6.9	12.3043	62.1	1272.14	2	3	3	3	0	1	1	1	1	0	0	0	0	0	0	0	0	1	0	0	3	2	109.861	183.876
2010-11-29	2010-12-14	40	15	4	1	77.7	172	22.5872	20.1	17.9	272	4.7	2.5	86	98	89	389	17	1	3.92	89.2	6.3	14.1587	126.63	2147.99	2	1	1	1	0	0	0	0	0	0	0	0	0	0	0	0	0	0	2	1	2	2	163.595	163.548
2018-06-09	2018-06-14	53	5	5	0	61.4	153.5	20	17.26	15.8	464	4.4	0.7	57	28	20	1001	12	0.71	0.04	79.4	16.8	4.72619	289.968	1600.18	2	0	1	4	0	0	0	0	0	0	0	0	0	0	0	0	0	0	0	0	1	1	103.85	155.118
2015-08-27	2015-09-04	31	8	3	1	58	167.8	17.2825	8.57	17.1	260	4.4	1.4	118	20	16	446	12	0.81	2.91	84.4	8	10.55	68.56	3792.3	2	5	3	1	1	0	0	0	0	0	0	0	0	0	0	0	0	0	0	0	1	1	115.557	37.0171
2017-02-14	2017-02-19	52	5	5	1	59.3	170.8	17.3595	7.69	14.8	70	4.3	4.3	180	373	645	53	19	1.65	20.47	83.2	13.2	6.30303	101.508	689.601	2	4	3	3	1	0	0	0	0	0	0	0	0	0	0	0	0	0	0	0	1	1	116.948	119.758
2013-12-16	2013-12-19	38	3	3	1	65.2	175.7	18.5544	11.2	16	198	4.6	1.6	128	255	211	162	7	0.73	0.04	79.4	14.8	5.36486	165.76	1194.5	2	3	3	2	0	0	0	0	0	0	0	0	0	0	0	0	0	0	0	0	1	1	135.971	119.596
2020-10-25	2020-11-14	69	20	6	1	72	170	21.1765	15.12	12.5	227	4.6	0.4	61	23	26	2643	19	0.83	0.25	90.7	5.3	17.1132	80.136	2832.68	2	6	4	4	1	0	0	0	0	0	0	0	0	0	0	0	0	0	1	1	2	2	147.43	176.15
2014-06-16	2014-06-21	65	5	6	1	55.8	162.7	17.1481	15	16.5	34	3.8	5.9	145	137	144	289	14	1.05	5.8	84.3	9.2	9.16304	138	246.377	2	2	3	4	0	0	0	0	0	0	0	0	0	0	0	0	0	0	0	0	1	1	107.355	80.0545
2019-07-19	2019-07-23	44	4	4	1	85.5	181	23.6188	7.52	14.9	315	4.3	0.6	70	31	58	430	12	0.92	3.96	68.5	18.6	3.6828	139.872	2252.06	2	1	8	2	0	0	0	0	0	0	0	0	0	0	0	0	0	0	0	0	1	1	179.894	240.106
2018-01-12	2018-01-20	65	8	6	1	167.1	53.9	155.009	11.29	14.3	247	4.4	1.6	68	26	21	1011	22	1.16	2.46	86.5	9	9.61111	101.61	2430.86	2	3	3	2	0	0	0	0	0	0	0	0	0	0	0	0	0	0	0	0	1	1	130.055	177.408
2016-05-08	2016-05-13	50	5	5	1	76	171.2	22.1963	14.32	16.4	209	4	1.4	95	44	30	161	12	0.81	5.22	72	18.9	3.80952	270.648	772.221	2	1	8	2	0	0	0	0	0	0	0	0	0	0	0	0	0	0	0	0	1	1	164.386	206.328
2013-05-12	2013-05-22	52	10	5	1	52.2	173	15.0867	8.33	14	118	3.6	3.5	188	528	25	300	17	1.11	6.79	91.4	4.9	18.6531	40.817	2890.95	2	4	3	4	1	0	0	0	0	0	0	0	0	0	0	0	0	0	0	0	1	1	95.4005	62.1651
2014-10-10	2014-10-15	73	5	7	1	66.6	166.9	19.9521	15.1	13.8	178	4.1	1.6	94	220	115	3666	22	0.91	0.11	84.1	12.9	6.51938	194.79	913.805	2	0	1	5	0	0	0	0	0	0	0	0	0	0	0	0	0	0	0	0	1	1	126.454	212.072
2017-01-07	2017-01-16	65	9	6	1	69.5	170	20.4412	21.44	17.5	160	3.6	1.6	77	109	17	111	12	0.9	20.66	91	4.4	20.6818	94.336	1696.07	4	3	2	4	0	1	1	0	1	0	0	0	0	0	0	0	0	1	2	1	2	2	165.672	215.406
2012-09-20	2012-10-16	52	26	5	1	82.2	170	24.1765	9.22	16.3	94	3.7	11.5	193	724	764	131	10	0.79	1.16	82.8	11.9	6.95798	109.718	856.742	2	3	3	3	0	0	0	0	0	0	0	0	0	0	0	0	0	0	2	1	2	2	192.754	119.92
2012-06-03	2012-06-26	68	23	6	1	83.2	178	23.3708	10.92	19.4	113	3.7	2.2	73	161	241	361	27	2.22	24.43	79	12	6.58333	131.04	862.332	2	3	2	1	0	1	1	1	1	1	1	1	1	0	0	0	0	1	1	1	3	2	123.321	217.121
2010-01-09	2010-01-10	40	1	4	1	1	1	50	13.2	17.8	201	5	3.3	110	89	48	117	16	1.4	9.9	84.8	11.1	7.63964	146.52	1371.83	2	2	#NULL!	2	0	0	0	0	0	0	0	0	0	0	0	0	0	0	0	0	1	1	145.668	183.399
2019-03-30	2019-04-05	63	6	6	1	80.4	170.5	23.5777	14.08	13.2	246	3.4	1.3	91	29	30	42	12	0.86	19.45	81.3	10.9	7.45872	153.472	1602.9	2	2	2	2	0	0	0	0	0	0	0	0	0	0	0	0	0	0	0	0	1	1	165.472	202.594
2017-05-19	2017-11-08	53	173	5	1	51.1	165	15.4848	28.8	17.8	617	2.7	2.3	162	30	#NULL!	2227	74	3.97	38	90	4	22.5	115.2	5355.9	2	3	4	1	1	1	1	0	1	1	1	0	1	0	0	0	0	1	2	1	2	2	98.5726	26.1292
2013-07-04	2013-07-04	58	0	5	1	67.4	170	19.8235	14.37	15.9	129	4.2	1.7	112	103	50	68	15	0.94	0.07	84.9	10.9	7.78899	156.633	823.581	2	3	2	3	0	0	0	0	0	0	0	0	0	0	0	0	0	0	0	0	1	1	132.722	90.0946
2014-08-14	2014-08-20	65	6	6	1	61.4	157.2	19.5293	14.21	18.4	200	4.6	2	55	65	33	243	21	1.23	1.62	87.4	8.3	10.5301	117.943	1695.73	2	3	3	1	0	0	0	0	0	0	0	0	0	0	0	0	0	0	0	0	1	1	127.912	198.898
2017-05-17	2017-06-03	54	17	5	1	62	170	18.2353	6.81	10.1	96	3.1	1.3	114	109	19	186	8	0.55	0.64	46.6	44.9	1.03786	305.769	313.963	#NULL!	#NULL!	#NULL!	#NULL!	0	1	1	0	1	0	0	0	0	0	0	0	0	1	0	0	2	2	112.233	9.059
2019-08-13	2019-08-18	37	5	3	0	160.3	60.2	133.14	6.88	15.1	203	4.5	1.2	74	86	36	137	10	0.92	0.02	81.7	14.5	5.63448	99.76	2034.88	2	1	8	1	1	0	0	0	0	0	0	0	0	0	0	0	0	0	0	0	1	1	110.356	140.162
2010-02-15	2010-02-22	34	7	3	1	66.1	165.9	19.9216	28.75	15.2	306	4.1	1	97	51	39	408	10	0.4	0.5	94.2	3.3	28.5455	94.875	3225.3	#NULL!	1	3	1	0	0	0	0	0	0	0	0	0	0	0	0	0	0	0	0	1	1	152.174	61.0316
2010-02-16	2010-02-22	51	6	5	1	67	171	19.5906	8.91	15.6	192	3.6	0.9	72	44	48	120	6	0.9	0.7	87.7	7.2	12.1806	64.152	2992.89	#NULL!	1	2	5	0	0	0	0	0	0	0	0	0	0	0	0	0	0	0	0	1	1	150.078	123.273
2017-10-18	2017-10-25	36	7	3	1	54.4	171	15.9064	11.16	12.5	67	4	2.4	198	50	31	603	27	2.12	0.43	81.6	15.4	5.2987	171.864	389.843	2	#NULL!	#NULL!	2	0	0	0	1	1	1	0	0	1	0	0	0	0	1	0	0	3	2	92.7142	66.8137
2010-06-08	2010-06-09	40	1	4	1	63.3	174.4	18.1479	17.44	15.4	259	4.3	2	66	27	16	38	12	0.8	21	87.6	8.5	10.3059	148.24	1747.17	2	1	1	1	0	0	0	0	0	0	0	0	0	0	0	0	0	0	0	0	1	1	126.169	126.893
2018-08-18	2018-08-25	52	7	5	1	71.9	172	20.9012	8.81	15.3	341	3.9	1.2	143	63	41	97	23	0.92	0.02	59.8	29	2.06207	255.49	1334.69	2	3	2	3	0	0	0	0	0	0	0	0	0	0	0	0	0	0	0	0	1	1	133.237	118.815
2010-08-05	2010-08-12	43	7	4	1	1	1	50	9.02	16.9	384	4.1	0.5	100	48	35	106	9	0.7	1.4	53.1	40.4	1.31436	364.408	1053.76	2	1	4	2	0	1	1	0	1	0	0	0	0	0	0	0	0	1	0	0	2	2	124.092	126.502
2010-09-16	2010-09-24	32	8	3	1	64	175	18.2857	18.48	14.9	315	3.5	2	123	14	10	74	15	1.1	23.9	64	11	5.81818	203.28	1549.59	2	1	1	1	0	0	0	0	0	0	0	0	0	0	0	0	0	0	0	0	1	1	153.012	113.928
2010-10-29	2010-11-08	19	10	1	0	57.5	169.5	16.9617	12.13	15.8	286	3.9	1.7	76	21	13	582	10	0.7	2.8	81.2	10.4	7.80769	126.152	2267.11	2	1	1	5	0	0	0	0	0	0	0	0	0	0	0	0	0	0	0	0	1	1	91.9426	42.0753
2010-11-10	2010-12-03	53	23	5	1	55	178	15.4494	14.79	12.5	194	3.8	4	184	1940	143	195	22	2	0.64	76	17	4.47059	251.43	771.587	1	2	3	3	0	1	1	1	1	1	1	1	1	0	0	0	0	1	0	0	3	2	134.761	94.4575
2010-11-16	2010-11-23	29	7	2	1	65.2	173.9	18.7464	11.39	19	172	4.1	1.4	67	25	16	180	5	0.9	0.24	86.2	8.4	10.2619	95.676	1797.73	1	1	8	1	0	0	0	0	0	0	0	0	0	0	0	0	0	0	0	0	1	1	152.812	51.8678
2018-04-19	2018-05-04	64	15	6	1	57.1	172	16.5988	15.1	12.3	250	3	1.4	68	66	82	123	22	0.92	20.35	80.3	11.1	7.23423	167.61	1491.56	2	1	3	4	0	0	0	0	0	0	0	0	0	0	0	0	0	0	2	1	2	2	111.318	75.063
2011-02-03	2011-02-11	53	8	5	1	65	169	19.2308	32.07	17.4	287	3.8	2.6	85	152	89	1930	23	0.8	0.22	85	10.3	8.25243	330.321	868.852	2	1	4	3	0	0	0	0	0	0	0	0	0	0	0	0	0	0	1	1	2	2	111.547	120.148
2010-12-19	2010-12-23	30	4	3	1	59.8	174.9	17.0955	9.54	15.3	277	4.1	1	115	87	84	548	8	0.8	1.26	64.6	24.9	2.59438	237.546	1166.09	2	2	1	1	0	0	0	0	0	0	0	0	0	0	0	0	0	0	0	0	1	1	125.083	76.349
2011-02-05	2011-02-09	40	4	4	1	78.5	175	22.4286	7.53	16.5	174	4.2	1.5	99	71	71	488	13	0.7	1.1	83.1	11.5	7.22609	86.595	2009.35	2	2	2	1	0	0	0	0	0	0	0	0	0	0	0	0	0	0	0	0	1	1	166.301	178.113
2013-10-20	2013-10-29	40	9	4	1	70.2	167.7	20.9302	7.98	14.8	216	3.8	0.4	81	46	30	2143	10	0.58	9.13	61.5	29.2	2.10616	233.016	926.975	2	1	2	1	0	0	0	0	0	0	0	0	0	0	0	0	0	0	2	1	2	2	150.05	175.941
2018-10-29	2018-11-03	37	5	3	1	68.5	170.5	20.088	11.95	16.6	239	4.3	2.8	99	41	70	746	18	1.18	4.85	81.6	13.5	6.04444	161.325	1481.48	2	1	4	1	0	0	0	0	0	0	0	0	0	0	0	0	0	0	0	0	1	1	142.791	133.227
2018-06-27	2018-07-06	59	9	5	1	68.9	163	21.135	13.14	16.6	231	3.7	0.2	73	101	81	227	15	0.24	1.31	87.3	9	9.7	118.26	1953.32	2	0	3	4	0	0	0	0	0	0	0	0	0	0	0	0	0	0	2	1	2	2	148.935	211.615
2019-02-17	2019-02-20	63	3	6	1	64.5	164.4	19.6168	6.48	12.7	238	3.9	0.8	83	38	18	935	11	0.79	2.12	66.1	26.8	2.46642	173.664	1370.46	2	1	3	3	0	1	1	0	1	0	0	0	0	0	0	0	0	1	0	0	2	2	123.53	164.948
2011-05-29	2011-06-16	55	18	5	1	79.9	167.2	23.8935	12.5	16.4	258	4	1.2	45	87	57	104	20	1.1	0.25	81.7	13.4	6.09701	167.5	1540.3	2	4	3	4	1	0	0	0	0	0	0	1	1	0	0	0	0	1	1	1	3	2	142.391	273.256
2017-03-28	2017-04-07	35	10	3	1	62.7	173.5	18.0692	15.16	16.6	123	4.1	2.3	132	273	102	337	7	0.95	0.47	90.5	6.2	14.5968	93.992	1308.62	2	4	3	1	1	0	0	1	1	0	1	1	1	0	0	0	0	1	1	1	3	2	119.948	39.8653
2011-07-12	2011-07-23	67	11	6	0	57.9	152	19.0461	4.3	7.4	124	2.7	3.6	177	202	167	79	21	0.9	16.1	80	18	4.44444	77.4	1602.07	#NULL!	#NULL!	#NULL!	#NULL!	0	1	1	0	1	0	0	0	0	0	0	0	0	1	0	0	2	2	99.668	142.896
2012-12-17	2012-12-28	27	11	2	0	75.6	176.7	21.3922	16.41	14.8	230	4.1	1.7	79	22	23	166	9	0.55	16.53	89.2	6	14.8667	98.46	2335.97	2	1	2	7	0	0	0	0	0	0	0	0	0	0	0	0	0	0	1	1	2	2	120.558	174.903
2018-05-11	2018-05-12	63	1	6	0	61.3	151.1	20.2846	6.78	12.6	199	3.9	0.8	57	165	34	439	15	0.73	0.02	29.4	65.2	0.45092	442.056	450.169	1	2	3	1	0	0	0	1	1	0	0	1	1	0	0	0	0	1	0	0	3	2	123.511	137.952
2011-11-17	2011-11-23	36	6	3	1	58.7	173	16.9653	10.43	17.2	298	4.2	2.7	106	77	63	124	11	0.79	1.04	75.9	17.8	4.26404	185.654	1605.14	2	1	4	1	0	0	0	0	0	0	0	0	0	0	0	0	0	0	0	0	1	1	126.864	74.3295
2012-05-09	2012-05-17	57	8	5	1	62.6	172.8	18.1134	8.57	14.5	85	3.6	1.7	100	276	79	317	7	0.68	0.3	51.3	39.8	1.28894	341.086	249.204	2	1	3	3	0	0	0	0	0	0	0	0	0	0	0	0	0	0	1	1	2	2	106.984	80.2069
2017-07-01	2017-07-07	48	6	4	1	59.7	169.6	17.6002	7.99	16	83	5.2	2.3	120	368	89	54	15	1.22	1.04	81.1	12.9	6.28682	103.071	805.27	2	3	1	2	0	0	0	0	0	0	0	0	0	0	0	0	0	0	0	0	1	1	107.994	174.874
2020-07-29	2020-07-30	46	1	4	1	61.5	164.9	18.6477	5.51	11	88	3.6	2.2	163	54	23	168	8	0.52	0.42	77.1	15.7	4.91083	86.507	1017.26	4	1	3	3	0	1	1	0	1	0	0	0	0	0	0	0	0	1	0	0	2	2	120.348	137.514
2014-07-31	2014-08-06	36	6	3	1	82.5	169.5	24.3363	13.68	17.4	227	3.6	2.1	96	29	23	40	13	0.81	33.27	87.5	7.3	11.9863	99.864	2273.09	2	2	1	1	0	0	0	0	0	0	0	0	0	0	0	0	0	0	0	0	1	1	166.872	157.699
2012-07-16	2012-07-20	43	4	4	0	63.8	161	19.8137	10.31	13	286	3.5	0.5	73	12	10	206	7	0.7	12.86	69.7	21.3	3.2723	219.603	1302.35	2	1	8	1	1	0	0	0	0	0	0	0	0	0	0	0	0	0	0	0	1	1	96.2959	93.562
2013-08-25	2013-09-13	57	19	5	1	89.1	168.5	26.4392	26.59	17.8	181	4.3	1.9	117	285	261	411	10	1.54	5.87	92.6	4.8	19.2917	127.632	1418.14	2	4	3	4	1	0	0	0	0	0	0	0	0	0	0	0	0	0	2	1	2	2	169.768	348.024
2016-10-18	2016-10-29	49	11	4	1	69.6	155.3	22.4082	6.86	14	125	4.4	3.6	133	308	161	221	10	0.91	0.13	77.6	16.2	4.79012	111.132	1124.79	2	2	1	2	0	0	0	0	0	0	0	0	0	0	0	0	0	0	0	0	1	1	150.498	161.195
2018-04-23	2018-05-12	30	19	3	1	61.1	176	17.358	8.51	16.6	274	4.3	1.2	125	179	126	53	8	0.85	0.02	68.3	24.9	2.74297	211.899	1293.07	2	1	7	2	0	1	1	1	1	0	0	0	0	0	0	0	0	1	0	0	3	2	125.035	133.923
2018-07-25	2018-07-25	31	0	3	1	105	175	30	14.94	17.3	221	4.2	1.6	149	25	41	78	12	0.59	1.63	72.4	20.4	3.54902	304.776	725.123	2	2	8	1	1	0	0	0	0	0	0	0	0	0	0	0	0	0	0	0	1	1	176.074	309.34
2012-09-09	2012-09-27	48	18	4	1	55.5	155.8	17.8113	13.74	18.9	240	4	1.7	131	99	81	983	20	1.69	22.07	90.9	6.3	14.4286	86.562	2772.58	1	4	1	3	0	0	0	0	0	0	0	0	0	0	0	0	0	0	1	1	2	2	109.642	97.9534
2017-02-14	2017-02-24	51	10	5	1	68.3	176.5	19.3484	8.58	13.2	70	3.1	1.6	129	134	29	155	59	3.14	0.37	87	11	7.90909	94.38	741.683	#NULL!	#NULL!	#NULL!	#NULL!	0	1	1	1	1	1	0	0	1	0	0	0	0	1	0	0	3	2	128.655	59.3074
2013-03-04	2013-03-10	40	6	4	1	57.3	168.6	16.9929	10.86	13.7	374	4	1.4	112	23	7	363	12	0.75	7.26	81	12.2	6.63934	132.492	2822.81	2	1	3	5	0	0	0	0	0	0	0	0	0	0	0	0	0	0	0	0	1	1	112.252	75.2154
2013-08-29	2013-09-06	54	8	5	1	49.7	158	15.7278	11.43	12.1	118	4.8	3.2	105	145	45	192	22	1.42	1.01	87.5	4.6	19.0217	52.578	2244.28	2	1	2	3	0	0	0	0	0	0	0	0	0	0	0	0	0	0	0	0	1	1	102.411	91.8664
2013-03-11	2013-03-14	67	3	6	1	42	162	12.963	8.96	13.4	131	4.2	2.5	140	307	126	135	14	1.96	5.73	84.5	7.7	10.974	68.992	1898.77	2	1	3	4	0	0	0	0	0	1	0	0	1	0	0	0	0	1	0	0	2	2	84.1029	82.0454
2012-11-10	2012-11-15	48	5	4	1	64.1	164	19.5427	8.21	18	207	3.8	3.4	66	402	430	228	18	0.79	0.2	79.6	12.6	6.31746	103.446	2001.04	2	2	3	2	0	0	0	0	0	0	0	0	0	0	0	0	0	0	0	0	1	1	143.258	160.709
2012-11-11	2012-11-16	32	5	3	1	51.4	163.4	15.7283	11.89	17.2	164	4.7	1.9	127	75	14	313	19	0.77	0.03	83.2	12.9	6.44961	153.381	1069.23	2	2	1	1	0	0	0	0	0	0	0	0	0	0	0	0	0	0	0	0	1	1	111.918	26.5864
2017-12-03	2017-12-07	46	4	4	1	74.1	153.4	24.1525	8.08	9.3	248	3.2	4.1	176	344	184	66	8	0.83	0.08	65.7	24.5	2.68163	197.96	1252.78	2	5	3	2	1	1	1	0	1	0	0	0	0	0	0	0	0	1	0	0	2	2	168.311	128.731
2012-11-29	2012-12-08	55	9	5	1	70	172	20.3488	16.32	15.7	87	3.8	3	116	121	41	73	23	1.63	30.87	91	5.8	15.6897	94.656	919.118	2	1	1	3	0	0	0	0	0	0	0	0	0	0	0	0	0	0	2	1	2	2	134.294	146.582
2013-01-12	2013-01-15	35	3	3	1	69.2	172	20.1163	12.35	15.5	169	4.2	0.7	75	25	13	962	12	0.8	0.07	76.7	18.9	4.0582	233.415	724.032	2	1	1	7	0	0	0	0	0	0	0	0	0	0	0	0	0	0	0	0	1	1	125.349	83.9982
2013-01-15	2013-01-23	43	8	4	1	70.8	171	20.7018	14.75	15.6	261	4.2	0.9	87	285	177	74	17	0.66	0.8	86.7	9.5	9.12632	140.125	1862.62	2	1	3	2	0	0	0	0	0	0	0	0	0	0	0	0	0	0	0	0	1	1	141	114.081
2013-01-18	2013-01-23	49	5	4	1	51.6	170	15.1765	5.81	9.6	80	4	1.7	136	24	16	422	5	0.9	5.41	85.3	8.1	10.5309	47.061	1699.92	2	2	3	3	0	0	0	0	0	0	0	0	0	0	0	0	0	0	0	0	1	1	89.0754	92.7428
2013-02-13	2013-02-16	40	3	4	1	76.2	162.7	23.4173	13.24	20.4	181	4.3	1.2	61	18	6	138	12	#NULL!	5.29	82	11.4	7.19298	150.936	1199.18	2	2	6	2	1	0	0	0	0	0	0	0	0	0	0	0	0	0	2	1	2	2	183.809	170.616
2013-03-10	2013-03-15	49	5	4	1	67.9	162.3	20.9181	16.51	14	235	3.6	1.6	85	33	9	429	15	0.87	15.82	82.8	10.7	7.73832	176.657	1330.26	2	1	1	2	0	0	0	0	0	0	0	0	0	0	0	0	0	0	0	0	1	1	144.106	153.089
2013-04-01	2013-04-09	44	8	4	1	68	169.2	20.0946	18.14	19.5	202	4.4	2.5	175	152	116	748	11	1.31	7.34	92.8	3	30.9333	54.42	3711.87	2	1	3	2	0	0	0	0	0	0	0	0	0	0	0	0	0	0	2	1	2	2	123.597	163.567
2013-04-16	2013-04-22	51	6	5	1	71.7	166	21.5964	13.66	16.8	248	4.1	0.9	76	29	23	1383	13	0.82	0.11	72.6	22.5	3.22667	307.35	806.898	2	3	6	3	1	0	0	0	0	0	0	0	0	0	0	0	0	0	0	0	1	1	170.225	186.029
2014-11-01	2014-12-31	67	60	6	1	72	164	21.9512	16	17.6	207	4	1.4	75	90	48	543	21	1.64	1.17	86	9.8	8.77551	156.8	1320.15	2	3	3	1	0	0	0	0	0	0	0	0	0	0	0	0	0	0	1	1	2	2	143.915	275.209
2013-04-24	2013-05-02	24	8	2	1	85.6	177	24.1808	7.81	17.1	254	4.5	1.1	111	103	104	32	5	0.84	0.53	71	21.9	3.24201	171.039	1485.04	2	2	1	1	0	0	0	0	0	0	0	0	0	0	0	0	0	0	2	1	2	2	145.925	177.455
2013-05-12	2013-05-16	42	4	4	1	75	175	21.4286	18.84	18.1	274	4.2	2.9	88	33	24	189	9	0.88	3.96	86.6	7.9	10.962	148.836	1840.95	2	1	2	2	0	0	0	0	0	0	0	0	0	0	0	0	0	0	0	0	1	1	157.013	129.522
2015-08-11	2015-08-13	58	2	5	1	55.6	176.2	15.7775	19.31	15.8	145	4.1	1.4	79	81	32	34	24	1.02	10.23	91.2	3.7	24.6486	71.447	2029.48	4	2	3	3	0	0	0	0	0	0	0	0	0	0	0	0	0	0	0	0	1	1	113.385	19.9088
2013-05-23	2013-06-18	48	26	4	1	68.7	178	19.2978	13.63	12.5	113	3.4	7.5	265	1005	323	322	49	1.87	5.65	87.8	7.7	11.4026	104.951	1076.69	2	6	2	1	1	0	0	0	0	0	0	0	0	0	0	0	0	0	0	0	1	1	111.08	117.51
2013-06-28	2013-07-01	51	3	5	1	62.7	177	17.7119	11.52	13.2	39	3.5	22.7	220	688	206	117	34	2.15	18.57	84.3	10	8.43	115.2	338.542	2	4	3	3	1	0	0	0	0	1	0	0	1	0	0	0	0	1	0	0	2	2	120.072	97.0199
2013-06-16	2013-07-25	40	39	4	0	49.4	153.3	16.1122	8.35	13.2	369	4.1	0.8	59	35	18	135	8	0.69	0.05	77.4	18.2	4.25275	151.97	2428.11	1	2	6	4	0	0	0	0	0	0	0	0	0	0	0	0	0	0	1	1	2	2	89.7613	65.7278
2013-06-16	2013-06-20	40	4	4	1	57.7	171.6	16.8124	11.44	16.5	168	3.8	1.9	176	144	88	71	19	0.9	0.12	78.4	16.9	4.63905	193.336	868.954	2	2	1	1	0	0	0	0	0	0	0	0	0	0	0	0	0	0	0	0	1	1	116.176	69.4047
2013-06-22	2013-06-27	40	5	4	1	59.8	160.5	18.6293	10.65	16.2	266	4.7	1.5	109	40	33	419	18	0.74	0.12	62.3	32.3	1.92879	343.995	773.267	2	2	5	2	1	0	0	0	0	0	0	0	0	0	0	0	0	0	0	0	1	1	140.972	113.033
2019-05-12	2019-05-23	56	11	5	1	65.3	165	19.7879	14.31	13.7	361	3.2	0.9	86	26	8	1522	35	1.47	20.06	67.6	9.5	7.11579	135.945	2655.49	2	3	3	1	0	1	1	0	1	0	0	0	0	0	0	0	0	1	0	0	2	2	123.387	178.141
2013-07-23	2013-08-01	33	9	3	1	89.1	170	26.2059	15.55	19.3	429	3.9	1.2	63	26	22	881	7	0.65	15.31	83.6	10.5	7.9619	163.275	2627.47	1	4	1	1	0	0	0	0	0	0	0	0	0	0	0	0	0	0	0	0	1	1	185.752	255.138
2018-08-09	2018-08-20	56	11	5	1	49.3	170	14.5	16.32	11	79	4	5.2	100	290	68	142	18	1.59	13.45	80.2	9.3	8.62366	151.776	520.504	4	3	3	2	0	1	1	0	1	0	0	0	0	0	0	0	0	1	0	0	2	2	91.333	81.0833
2017-03-28	2017-04-01	49	4	4	1	47.7	162.6	14.6679	10.92	16.4	104	3.6	2.8	107	52	17	370	84	5.51	38	88.3	7.3	12.0959	79.716	1304.63	2	3	1	3	0	0	0	1	1	1	1	1	1	0	0	0	0	1	1	1	3	2	93.3715	110.175
2013-09-11	2013-09-19	51	8	5	1	62.5	170.1	18.3715	15.66	13.4	393	4	1.5	115	20	36	253	11	0.93	11.33	72.3	18.5	3.90811	289.71	1356.53	2	2	4	3	0	0	0	0	0	0	0	0	0	0	0	0	0	0	0	0	1	1	124.483	95.1052
2015-08-24	2015-09-05	56	12	5	1	57.7	172	16.7733	9.88	12.6	115	3.5	1.4	69	80	20	1522	6	0.63	0.37	61.9	28.7	2.15679	283.556	405.564	2	0	4	2	0	0	0	0	0	0	0	0	0	0	0	0	0	0	0	0	1	1	91.2092	149.021
2013-09-25	2013-09-26	43	1	4	1	85.4	179.8	23.7486	9.63	15.4	132	3.7	2.9	73	16	25	20	8	0.3	30.25	81.6	13.3	6.13534	128.079	1030.61	2	2	1	2	0	1	1	0	1	0	0	0	0	0	0	0	0	1	1	1	2	2	158.975	153.584
2014-12-03	2014-12-09	56	6	5	1	72.5	170	21.3235	13.08	17.6	120	3.4	4.9	134	1482	537	115	16	0.63	1.05	88.6	5.7	15.5439	74.556	1609.53	4	2	2	4	0	1	1	0	1	0	0	0	0	0	0	0	0	1	0	0	2	2	147.63	174.55
2013-10-16	2013-10-22	40	6	4	0	44.3	155	14.2903	17.85	17.2	342	4	1.8	136	25	26	168	22	1.24	1.53	83.4	12.5	6.672	223.125	1532.77	2	2	3	1	0	1	1	1	1	0	0	0	0	0	0	0	0	1	0	0	3	2	71.2622	90.1899
2013-12-17	2013-12-28	58	11	5	1	56.6	168	16.8452	17.36	13.2	179	4.2	2.3	106	39	14	246	66	3.11	5.21	90.2	5.5	16.4	95.48	1874.74	#NULL!	#NULL!	#NULL!	#NULL!	0	0	0	0	0	1	0	0	1	0	0	0	0	1	0	0	2	2	120.568	89.3516
2013-12-28	2014-01-07	31	10	3	1	100.3	178	28.1742	9.1	17.7	176	4	1.6	68	#NULL!	#NULL!	535	11	#NULL!	0.47	57.1	34.7	1.64553	315.77	557.368	2	2	1	1	0	0	0	0	0	0	0	0	0	0	0	0	0	0	0	0	1	1	209.71	180.58
2018-10-25	2018-10-25	46	0	4	1	41.9	163	12.8528	6.24	13.3	230	3.2	1.5	392	241	46	80	10	0.81	0.13	63	24.3	2.59259	151.632	1516.83	2	1	3	2	0	1	1	0	1	0	0	0	0	0	0	0	0	1	0	0	2	2	75.9679	59.2407
2014-01-03	2014-01-08	48	5	4	1	62.2	175.6	17.7107	8.66	14.2	157	4.4	1.5	58	52	28	116	18	0.81	0.07	79.2	15.2	5.21053	131.632	1192.72	2	1	1	2	0	0	0	0	0	0	0	0	0	0	0	0	0	0	0	0	1	1	147.392	46.8953
2014-01-19	2014-01-29	59	10	5	1	53.9	162	16.6358	10.84	13.8	358	3.9	0.3	76	23	14	2240	19	0.7	0.3	51.2	38.2	1.34031	414.088	864.551	4	1	3	3	0	0	0	0	0	0	0	0	0	0	0	0	0	0	0	0	1	1	129.769	16.2509
2014-06-13	2014-06-26	48	13	4	1	53	175	15.1429	8.53	13.9	97	3.4	1.6	138	1323	194	284	12	1.4	0.05	75.1	9.1	8.25275	77.623	1249.63	4	2	3	2	0	1	1	1	1	0	0	0	0	0	0	0	0	1	1	1	3	2	121.139	81.0738
2015-04-09	2015-04-21	54	12	5	1	83.4	173.4	24.0484	16.29	16.5	144	3.7	3	113	190	227	368	13	0.73	0.99	86.7	9	9.63333	146.61	982.198	2	1	2	3	0	0	0	0	0	0	0	0	0	0	0	0	0	0	2	1	2	2	156.08	114.09
2015-04-02	2015-07-24	36	113	3	1	53.9	168.2	16.0226	14.82	15.3	278	4.1	1.8	245	75	17	161	8	0.68	2.05	75.4	12.6	5.98413	186.732	1488.76	2	0	8	1	0	0	0	0	0	0	0	0	0	0	0	0	0	0	1	1	2	2	104.841	87.3417
2018-07-06	2018-07-18	50	12	5	1	72	170	21.1765	10.88	18.1	189	4	2.2	130	190	54	1100	14	0.86	0.07	41.2	52.8	0.780303	574.464	329.002	2	2	3	3	0	0	0	0	0	0	0	0	0	0	0	0	0	0	2	1	2	2	150.269	237.096
2014-04-16	2014-04-21	39	5	3	1	84.3	168.6	25	16.38	17.7	312	4.3	1.5	51	5	10	297	20	#NULL!	0.46	84	11.7	7.17949	191.646	1628	2	3	8	2	1	0	0	0	0	0	0	0	0	0	0	0	0	0	0	0	1	1	197.498	245.812
2014-06-20	2014-06-30	46	10	4	1	70.1	173	20.2601	19.06	16.3	220	4.3	2	91	21	14	180	10	0.82	13.01	89.7	4.5	19.9333	85.77	2565	2	2	2	2	0	0	0	0	0	0	0	0	0	0	0	0	0	0	1	1	2	2	150.326	111.47
2020-01-30	2020-02-01	59	2	5	1	57	175	16.2857	4.64	9.9	307	2.9	1.3	58	40	14	801	19	0.63	1.39	81.7	14.1	5.79433	65.424	4692.47	2	2	3	3	0	0	0	0	0	0	0	0	0	0	0	0	0	0	0	0	1	1	114.462	48.4766
2014-07-11	2014-07-19	36	8	3	0	57.9	155	18.6774	12.77	13.5	238	4.4	1.5	113	292	137	687	11	0.76	0.22	92.2	4.9	18.8163	62.573	3803.56	2	2	2	5	0	0	0	0	0	0	0	0	0	0	0	0	0	0	0	0	1	1	109.089	100.04
2014-08-01	2014-08-01	38	0	3	0	49.4	150	16.4667	36.67	12	220	2.9	2.3	782	52	210	268	154	12.36	32.35	94	3.6	26.1111	132.012	1666.52	1	2	3	0	0	0	0	0	0	1	1	1	1	0	0	0	0	1	0	0	3	2	83.3123	57.1355
2016-06-02	2016-06-14	35	12	3	1	77.5	175.1	22.1302	12.32	16.5	234	4.5	1.2	69	27	38	52	13	0.88	3.35	77.5	15.1	5.13245	186.032	1257.85	2	2	2	1	0	0	0	0	0	0	0	0	0	0	0	0	0	0	0	0	1	1	177.036	196.021
2014-08-14	2014-08-18	27	4	2	1	73.9	161.7	22.851	8.79	16.6	255	4.7	1.2	59	29	59	334	15	0.84	0.32	68.2	23.7	2.87764	208.323	1224.06	1	1	2	7	0	0	0	0	0	0	0	0	0	0	0	0	0	0	0	0	1	1	149.231	88.4943
2014-08-19	2014-08-21	44	2	4	1	46.4	155.9	14.8813	9.07	15.4	268	4.4	1.4	110	229	152	543	14	0.78	0.04	90.6	5.4	16.7778	48.978	5471.84	#NULL!	#NULL!	#NULL!	#NULL!	0	0	0	0	0	0	0	0	0	0	0	0	0	0	0	0	1	1	110.156	28.6154
2015-04-29	2015-05-07	50	8	5	1	53.6	167	16.0479	9.63	12.9	179	4.7	1.8	147	145	50	181	16	1.39	0.34	82.4	10.5	7.84762	101.115	1770.26	2	2	1	4	0	1	1	0	1	0	0	0	0	0	0	0	0	1	2	1	2	2	114.223	58.8692
2014-09-14	2014-09-17	58	3	5	1	55.9	163.8	17.0635	13.08	14.6	269	3.7	1.2	96	14	12	62	10	0.85	9.85	72.3	19	3.80526	248.52	1082.41	4	3	8	3	1	0	0	0	0	0	0	0	0	0	0	0	0	0	0	0	1	1	120.939	42.7707
2014-10-06	2014-10-14	31	8	3	1	109.5	172.4	31.7575	16.35	17.5	229	4.6	1.8	54	29	16	85	19	1.05	2.04	88	8.3	10.6024	135.705	1687.48	2	1	2	1	0	0	0	0	0	0	0	0	0	0	0	0	0	0	0	0	1	1	224.103	269.627
2014-10-31	2014-10-31	50	0	5	1	82.9	169	24.5266	10.44	12.6	52	3.6	2.5	67	122	55	441	29	1.79	7.97	87.3	8.9	9.80899	92.916	559.645	2	3	2	3	0	1	1	1	1	0	0	0	0	0	0	0	0	1	0	0	3	2	136.895	346.585
2016-05-16	2016-05-17	52	1	5	1	69.8	174.9	19.9543	11.58	14.8	149	3.9	2.9	365	353	475	69	6	1.01	3.52	83.4	11	7.58182	127.38	1169.73	2	3	3	3	0	1	1	0	1	0	0	0	0	0	0	0	0	1	0	0	2	2	110.527	193.764
2015-01-14	2015-01-31	48	17	4	1	41	160	12.8125	10.94	10.6	138	4	4	97	329	98	312	37	1.31	1.08	86.2	5.5	15.6727	60.17	2293.5	2	2	3	2	0	0	0	0	0	0	0	0	0	0	0	0	0	0	0	0	1	1	98.8965	67.6805
2015-01-19	2015-01-23	51	4	5	1	56	170	16.4706	6.47	15.4	122	4.6	3.1	108	75	73	431	13	0.67	0.96	81.7	12.6	6.48413	81.522	1496.53	2	1	1	3	0	0	0	0	0	0	0	0	0	0	0	0	0	0	0	0	1	1	84.4268	153.689
2015-01-18	2015-01-27	34	9	3	1	66	160	20.625	6.29	15.8	421	4	0.4	137	24	31	37	9	0.72	0.37	50.2	42.7	1.17564	268.583	1567.49	2	1	3	1	0	0	0	0	0	0	0	0	0	0	0	0	0	0	2	1	2	2	150.24	137.895
2015-04-08	2015-04-15	55	7	5	1	54.1	160.3	16.8746	4.95	14.4	251	4.6	1	132	41	28	614	19	0.83	0.03	53.3	36.7	1.45232	181.665	1381.66	2	3	1	4	0	0	0	0	0	0	0	0	0	0	0	0	0	0	0	0	1	1	126.674	15.4794
2015-02-12	2015-03-05	54	21	5	1	64.1	175	18.3143	7.2	12.9	86	3.1	3.3	181	158	29	134	6	0.5	0.15	49	39.5	1.24051	284.4	302.391	2	2	5	3	1	0	0	0	0	0	0	0	0	0	0	0	0	0	0	0	1	1	124.978	130.827
2015-02-23	2015-03-06	43	11	4	1	57.7	163.9	17.6022	7.01	13.4	187	3.6	0.9	386	256	98	138	10	0.73	0.24	53.5	40	1.3375	280.4	666.904	2	1	4	2	0	0	0	0	0	0	0	0	0	0	0	0	0	0	1	1	2	2	132.36	62.4128
2015-02-21	2015-03-03	34	10	3	0	54.6	161	16.9565	10.63	15.7	201	4.3	3.4	164	652	322	181	12	0.73	0.8	69.7	24.7	2.82186	262.561	765.536	2	2	1	1	0	0	0	0	0	0	0	0	0	0	0	0	0	0	0	0	1	1	87.7704	106.689
2015-02-22	2015-03-04	40	10	4	1	56.7	175.3	16.1723	11.15	14.2	168	4.1	0.6	120	118	37	300	7	0.57	0.05	84.6	10.1	8.37624	112.615	1491.81	4	2	2	1	0	0	0	0	0	0	0	0	0	0	0	0	0	0	0	0	1	1	128.293	45.4093
2019-08-27	2019-08-29	69	2	6	1	50.7	157.1	16.1362	7.61	13.7	167	4.6	1.7	67	80	36	59	18	0.97	0.04	79.7	14.4	5.53472	109.584	1523.95	4	6	5	4	1	0	0	0	0	0	0	0	0	0	0	0	0	0	0	0	1	1	113.89	110.089
2015-05-26	2015-05-30	31	4	3	1	69.1	175.6	19.6754	11.51	18.6	208	4.8	2.2	136	67	104	348	13	1.01	4.91	83.2	10.1	8.23762	116.251	1789.23	2	3	3	1	0	0	0	0	0	0	0	0	0	0	0	0	0	0	0	0	1	1	144.887	163.519
2015-11-03	2015-11-12	39	9	3	1	66.1	176.1	18.7677	10.54	12.9	292	3.8	1.2	104	97	188	96	17	0.94	0.51	67.4	25.8	2.6124	271.932	1073.8	2	1	3	2	0	0	0	0	0	0	0	0	0	0	0	0	0	0	0	0	1	1	129.95	159.347
2020-02-11	2020-02-21	39	10	3	1	61.9	170	18.2059	19.76	12.4	365	2.5	2.5	139	48	41	62	19	1.77	35.21	87.9	8.8	9.98864	173.888	2099.05	2	2	6	2	1	0	0	0	0	0	0	0	0	0	0	0	0	0	0	0	1	1	135.418	75.5488
2015-07-04	2015-07-10	63	6	6	1	76.3	172	22.1802	14.79	16.9	103	4	6.2	84	99	62	1360	18	1.19	4.39	92.5	4.6	20.1087	68.034	1513.95	2	1	1	4	0	0	0	0	0	0	0	0	0	0	0	0	0	0	1	1	2	2	152.193	191.049
2015-07-05	2015-07-09	70	4	7	1	52.4	156	16.7949	19.58	13.6	299	4.3	0.5	85	24	24	1825	23	1.21	0.09	65.3	29.7	2.19865	581.526	514.164	2	1	1	4	0	0	0	0	0	0	0	0	0	0	0	0	0	0	0	0	1	1	119.024	60.1076
2015-07-29	2015-08-10	50	12	5	1	58	170	17.0588	10.5	16.8	319	4.6	1.9	104	54	29	82	12	0.86	0.68	61.5	32.7	1.88073	343.35	929.081	2	3	1	1	0	1	1	0	1	0	0	0	0	0	0	0	0	1	0	0	2	2	137.485	41.1799
2020-04-27	2020-05-30	27	33	2	0	64.5	170.4	18.9261	8.2	14.9	492	4.5	0.5	294	326	155	183	6	0.5	0.04	74.1	19.9	3.72362	163.18	3015.08	2	2	1	5	0	1	1	1	1	0	1	0	1	0	0	0	0	1	2	1	3	2	100.459	87.5132
2015-11-05	2015-11-11	52	6	5	1	67.7	176	19.233	16.71	17.8	171	4.4	0.8	116	37	24	187	11	0.86	8.36	90.3	5	18.06	83.55	2046.68	2	3	7	3	1	0	0	0	0	0	0	0	0	0	0	0	0	0	2	1	2	2	136.076	29.3774
2015-11-11	2015-11-20	41	9	4	1	54.6	173	15.7803	11.13	11.8	134	4.2	1.2	62	18	12	1673	43	10.68	10.7	87.1	7.8	11.1667	86.814	1543.53	2	3	4	2	1	0	0	0	0	1	0	1	1	0	0	0	0	1	0	0	3	2	126.512	33.4926
2016-01-12	2016-01-16	31	4	3	1	98.6	176.4	27.9478	16.3	18	197	4	1.1	93	9	31	168	13	#NULL!	0.16	88.5	8.5	10.4118	138.55	1421.87	2	3	1	5	0	0	0	0	0	0	0	0	0	0	0	0	0	0	0	0	1	1	189.382	153.346
2016-01-14	2016-02-11	33	28	3	1	53.6	165.2	16.2228	10.94	10.3	61	3.4	8.4	134	269	38	389	11	0.87	3.25	85.5	7.8	10.9615	85.332	714.855	2	1	3	1	0	0	0	0	0	0	0	0	0	0	0	0	0	0	0	0	1	1	105.993	78.6637
2018-08-29	2018-08-30	36	1	3	1	64.3	165.5	19.426	19.25	14.7	413	4.2	0.7	126	34	36	112	8	0.81	0.17	85.4	10.7	7.98131	205.975	2005.1	2	2	8	1	1	0	0	0	0	0	0	0	0	0	0	0	0	0	1	1	2	2	140.581	88.361
2020-05-18	2020-05-25	49	7	4	1	#NULL!	#NULL!	#NULL!	13.85	14.1	191	4.7	0.6	58	24	19	1459	13	0.92	0.04	68.8	24.7	2.78543	342.095	558.324	1	7	2	3	0	0	0	0	0	0	0	0	0	0	0	0	0	0	2	1	2	2	134.418	150.612
2016-03-27	2016-04-01	28	5	2	1	78.1	181.4	21.527	17.28	15.1	230	4.6	0.8	76	21	13	2680	27	1.4	0.07	75.8	17.9	4.23464	309.312	743.586	2	1	4	9	0	0	0	0	0	0	0	0	0	0	0	0	0	0	0	0	1	1	176.684	84.9793
2016-05-02	2016-05-07	39	5	3	0	53.5	158	16.9304	14.12	10.2	448	4	0.3	86	67	14	1956	7	0.59	0.08	83.8	10.1	8.29703	142.612	3141.39	#NULL!	#NULL!	#NULL!	#NULL!	0	0	0	0	0	0	0	0	0	0	0	0	0	0	1	1	2	2	101.211	65.7659
2016-07-17	2016-07-20	40	3	4	1	83.8	177	23.6723	18.34	14.6	239	4.7	1.6	41	76	46	50	8	0.87	2.86	84.8	9.9	8.56566	181.566	1316.33	2	3	4	2	1	0	0	0	0	0	0	0	0	0	0	0	0	0	0	0	1	1	189.22	276.58
2018-03-16	2018-04-16	74	31	7	1	71	168	21.131	11.93	15.3	202	4.3	0.7	77	32	30	1085	21	0.88	0.07	78.6	16.7	4.70659	199.231	1013.9	2	0	2	5	0	0	0	1	1	0	0	0	0	0	0	0	0	1	2	1	3	2	134.666	169.444
2016-06-23	2016-08-23	60	61	6	1	50.2	165	15.2121	14.51	10.3	86	2.9	0.9	194	149	49	1082	28	3.83	2.26	87.4	3.9	22.4103	56.589	1519.73	#NULL!	#NULL!	#NULL!	#NULL!	0	1	1	0	1	1	1	1	1	0	0	0	0	1	0	0	3	2	112.633	61.1459
2016-06-28	2016-07-06	30	8	3	1	81.3	173	23.4971	18.48	15.8	227	4.7	2.2	117	126	90	201	7	0.8	0.19	87.7	7.6	11.5395	140.448	1616.26	2	2	1	1	0	0	0	1	1	0	0	0	0	0	0	0	0	1	1	1	3	2	164.148	114.871
2016-08-04	2016-08-08	39	4	3	0	49.7	158.1	15.7179	12.18	14.7	246	4.3	2.1	152	162	88	178	6	0.64	0.02	79.8	15.7	5.0828	191.226	1286.44	2	2	3	2	0	0	0	0	0	0	0	0	0	0	0	0	0	0	2	1	2	2	82.3312	102.964
2016-08-18	2016-08-22	34	4	3	1	68.2	170.2	20.0353	9.36	15.5	360	4.6	1.5	100	28	25	108	11	0.77	0.34	78.5	14.8	5.30405	138.528	2598.75	2	1	8	1	0	0	0	0	0	0	0	0	0	0	0	0	0	0	0	0	1	1	126.607	124.245
2016-08-20	2016-08-27	64	7	6	1	156	45.6	171.053	9.52	17.3	268	4.6	2.5	88	137	78	246	23	1.13	1.72	84.8	10.3	8.23301	98.056	2733.13	2	0	3	4	0	0	0	0	0	0	0	0	0	0	0	0	0	0	0	0	1	1	96.0673	58.2977
2019-05-23	2019-06-01	59	9	5	0	51.8	147	17.619	11.66	15.6	116	3.3	1.6	106	301	126	66	18	0.65	2.65	76.3	20.3	3.75862	236.698	490.076	2	3	1	1	0	1	1	0	1	0	0	0	0	0	0	0	0	1	0	0	2	2	97.8963	87.8466
2016-12-08	2016-12-14	67	6	6	1	77	164.3	23.4327	8.63	14.9	248	4.2	2.4	79	96	56	2169	26	1.02	0.02	74.6	18.1	4.12155	156.203	1587.68	2	3	1	3	0	0	0	0	0	0	0	0	0	0	0	0	0	0	0	0	1	1	151.069	280.61
2017-09-25	2017-09-28	69	3	6	0	54	154	17.5325	11.94	15.1	167	3.8	1	48	28	21	41	13	1.04	11.55	76.3	16.3	4.68098	194.622	858.074	2	0	1	4	0	0	0	0	0	0	0	0	0	0	0	0	0	0	0	0	1	1	98.6488	172.131
2017-01-02	2017-01-09	27	7	2	1	60.9	175	17.4	9.72	14.6	306	4.5	1.6	108	63	31	180	9	0.8	0.04	62.7	27	2.32222	262.44	1165.98	2	1	3	4	0	0	0	0	0	0	0	0	0	0	0	0	0	0	0	0	1	1	149.059	95.048
2017-01-10	2017-01-17	40	7	4	1	72.6	180	20.1667	6.19	16	240	4.2	0.9	61	44	41	51	17	0.89	0.19	71.4	21.1	3.38389	130.609	1837.55	2	1	1	2	0	0	0	0	0	0	0	0	0	0	0	0	0	0	0	0	1	1	131.284	117.986
2017-02-28	2017-03-10	44	10	4	1	47.9	164.8	14.5328	16.35	14.9	311	4.3	1.4	191	379	218	126	9	1.08	7.42	90.8	4.5	20.1778	73.575	4226.98	1	1	2	2	0	0	0	0	0	0	0	0	0	0	0	0	0	0	0	0	1	1	104.298	52.6013
2017-04-19	2017-04-28	50	9	5	1	86.1	175	24.6	10.23	14	125	2.9	3.5	71	118	46	458	42	5.22	17.19	57	16	3.5625	163.68	763.685	2	2	2	5	0	1	1	1	1	1	1	1	1	1	1	0	1	1	1	1	3	2	178.256	195.45
2018-03-26	2018-03-28	45	2	4	1	#NULL!	168	#NULL!	5.51	12.8	186	3.9	0.9	133	28	10	82	12	0.72	2.46	71.8	20.6	3.48544	113.506	1638.68	2	2	1	2	0	0	0	0	0	0	0	0	0	0	0	0	0	0	0	0	1	1	125.54	51.0105
2017-06-01	2017-06-08	35	7	3	1	75	80	46.875	13.47	15	216	3.2	2	106	11	18	26	15	0.98	25.32	80.3	9.8	8.19388	132.006	1636.29	2	2	1	1	0	0	0	1	1	0	0	0	0	0	0	0	0	1	1	1	3	2	125.369	205.033
2017-06-10	2017-06-16	49	6	4	1	66.5	165.6	20.0785	8.01	14.7	262	4.2	2.7	184	217	142	285	12	0.94	0.06	74.8	20.4	3.66667	163.404	1603.39	2	1	3	3	0	0	0	0	0	0	0	0	0	0	0	0	0	0	0	0	1	1	115.509	190.249
2017-08-29	2017-09-06	44	8	4	1	69.7	177	19.6893	17.75	15.8	257	3.9	0.9	133	32	36	987	8	0.71	0.31	72	21.8	3.30275	386.95	664.168	2	2	3	2	0	0	0	0	0	0	0	0	0	0	0	0	0	0	0	0	1	1	135.123	208.119
2017-11-10	2017-11-15	49	5	4	1	74.1	164.2	22.5639	6.16	12	81	3.4	1.3	77	81	31	40	7	0.6	10.31	64.6	29.7	2.17508	182.952	442.739	2	2	4	3	0	0	0	0	0	0	0	0	0	0	0	0	0	0	0	0	1	1	136.409	270.617
2018-03-26	2018-03-26	67	0	6	1	59.8	160.6	18.6177	10.68	15.2	330	3.7	0.2	72	28	17	1679	16	0.97	0.15	44.2	48.5	0.91134	517.98	637.09	2	1	1	3	0	0	0	0	0	0	0	0	0	0	0	0	0	0	0	0	1	1	124.587	116.262
2017-10-05	2017-10-09	54	4	5	1	76	164	23.1707	10.83	15.5	261	4.2	0.9	95	47	46	170	12	0.75	0.47	85.1	10.9	7.80734	118.047	2210.98	2	2	1	4	0	1	1	0	1	0	0	0	0	0	0	0	0	1	2	1	2	2	173.169	154.889
2017-10-08	2017-10-13	64	5	6	1	57.8	168.8	17.1209	16.73	17	329	4.3	0.9	73	36	17	194	16	0.94	0.23	87.5	7.2	12.1528	120.456	2731.29	2	4	3	2	1	0	0	0	0	0	0	0	0	0	0	0	0	0	0	0	1	1	103.612	132.446
2017-10-21	2017-10-24	33	3	3	1	104.7	176	29.7443	10.64	17.5	241	4.5	1.2	80	60	132	54	12	0.37	0.22	72.8	19.4	3.75258	206.416	1167.55	2	2	4	1	0	0	0	0	0	0	0	0	0	0	0	0	0	0	0	0	1	1	211.948	235.267
2017-12-02	2017-12-14	56	12	5	1	74.6	167	22.3353	23.53	16.7	316	4.3	1.6	56	52	28	1186	16	1.17	0.03	81.4	13.1	6.21374	308.243	1025.17	4	3	3	3	0	0	0	0	0	0	0	0	0	0	0	0	0	0	0	0	1	1	173.283	150.059
2017-12-03	2017-12-13	42	10	4	0	52.1	159.7	16.3118	15.16	15	310	4.3	0.6	136	453	220	65	16	0.75	0.2	80.9	12	6.74167	181.92	1704.05	#NULL!	#NULL!	#NULL!	#NULL!	0	0	0	0	0	0	0	0	0	0	0	0	0	0	0	0	1	1	109.899	65.4229
2018-01-01	2018-01-11	41	10	4	1	60	174	17.2414	10.66	13.8	64	3	8.2	167	592	204	95	10	0.64	1.86	80.5	15.3	5.26144	163.098	392.402	2	5	2	1	1	1	1	0	1	0	0	0	0	0	0	0	0	1	1	1	2	2	133.742	40.8084
2018-01-12	2018-01-19	49	7	4	1	43.3	167	12.9641	7.31	13.7	209	4.3	0.6	100	24	7	170	39	2.38	2.89	71.9	19.8	3.63131	144.738	1443.99	2	1	3	4	0	0	0	0	0	1	0	0	1	0	0	0	0	1	0	0	2	2	103.64	10.9737
2018-01-22	2018-01-25	36	3	3	1	54.2	164	16.5244	10.19	15.5	191	4.9	1.8	126	81	31	117	18	1.13	3.38	82.7	12.8	6.46094	130.432	1464.36	2	1	6	1	0	0	0	0	0	0	0	0	0	0	0	0	0	0	0	0	1	1	113.214	41.0656
2018-02-20	2018-02-27	38	7	3	1	92	166.6	27.611	17.87	16.2	251	4	2	80	25	67	355	12	0.65	20.64	89.2	6.2	14.3871	110.794	2265.47	2	2	1	2	0	0	0	0	0	0	0	0	0	0	0	0	0	0	0	0	1	1	178.075	175.769
2018-03-08	2018-03-13	39	5	3	0	#NULL!	#NULL!	#NULL!	5.59	13.8	136	3.9	1.2	85	755	115	244	10	0.51	0.02	78.5	15.2	5.16447	84.968	1600.6	1	1	1	2	0	0	0	0	0	0	0	0	0	0	0	0	0	0	0	0	1	1	70.5478	28.3106
2019-02-09	2019-02-25	39	16	3	1	66.8	174	19.1954	9.63	12.8	149	3.9	2.4	229	389	113	305	9	0.61	3.8	88.9	7.3	12.1781	70.299	2119.52	#NULL!	#NULL!	#NULL!	#NULL!	0	0	0	1	1	0	0	0	0	0	0	0	0	1	1	1	3	2	90.9043	116.529
2018-04-09	2018-04-12	22	3	2	0	69.9	171.5	20.379	7.12	12.9	279	4.3	0.6	48	25	13	244	18	0.72	0.04	57.6	34.9	1.65043	248.488	1122.79	1	1	6	3	0	0	0	0	0	0	0	0	0	0	0	0	0	0	2	1	2	2	105.831	29.5013
2019-05-08	2019-05-20	34	12	3	1	78.1	175.4	22.2634	9.39	15.3	198	4.4	1.1	72	150	145	192	12	0.83	0.04	67.8	24.2	2.80165	227.238	871.333	2	2	2	1	0	0	0	0	0	0	0	0	0	0	0	0	0	0	2	1	2	2	165.72	186.714
2018-05-24	2018-06-01	58	8	5	1	48.3	161.1	14.9907	18.43	17.2	265	4.5	1.9	188	546	308	154	15	0.96	4.48	92.9	3.7	25.1081	68.191	3886.14	2	1	3	4	0	1	1	0	1	0	0	0	0	0	0	0	0	1	0	0	2	2	96.896	50.7723
2020-07-17	2020-07-22	38	5	3	0	55.7	163.8	17.0024	10.04	12.6	261	4.1	1.9	80	42	25	46	7	0.57	25.09	72.1	19.9	3.62312	199.796	1306.33	2	2	5	1	1	0	0	0	0	0	0	0	0	0	0	0	0	0	1	1	2	2	111.928	88.9897
2018-07-12	2018-07-20	35	8	3	1	#NULL!	#NULL!	#NULL!	10.71	15.1	479	4.4	0.1	56	27	26	2547	11	1.03	0.03	49.8	44.1	1.12925	472.311	1014.16	#NULL!	#NULL!	#NULL!	#NULL!	0	0	0	0	0	0	0	0	0	0	0	0	0	0	0	0	1	1	136.39	41.1037
2018-07-13	2018-07-20	60	7	6	1	57	157	18.1529	8.03	16.9	194	4.7	2.5	118	63	74	272	15	1.45	0.55	77.3	14.4	5.36806	115.632	1677.74	2	2	1	3	0	0	0	0	0	0	0	0	0	0	0	0	0	0	0	0	1	1	124.34	141.038
2018-07-30	2018-08-06	35	7	3	1	65	173	18.7861	9.87	16	306	4.6	1	81	19	26	92	15	0.98	4.19	63.4	27.9	2.2724	275.373	1111.22	2	1	4	1	0	0	0	0	0	0	0	0	0	0	0	0	0	0	0	0	1	1	142.582	97.3723
2018-08-18	2018-08-27	29	9	2	1	97.3	182.7	26.6284	13.28	18.8	218	4.2	#NULL!	96	#NULL!	#NULL!	168	10	#NULL!	1.95	86.2	9.7	8.8866	128.816	1692.34	2	1	5	9	0	0	0	0	0	0	0	0	0	0	0	0	0	0	2	1	2	2	204.07	159.014
2018-09-10	2018-09-20	50	10	5	1	55.3	171.1	16.1601	15.87	15	325	4.4	2.7	156	136	65	563	10	0.87	0.58	85.9	8.9	9.65169	141.243	2301	4	3	3	3	0	0	0	0	0	0	0	0	0	0	0	0	0	0	0	0	1	1	103.326	110.108
2018-09-29	2018-10-04	31	5	3	0	61.4	172.1	17.8385	12.73	16.5	138	4	2.1	87	94	22	318	11	1.17	19.69	85.8	8.7	9.86207	110.751	1246.04	2	3	3	1	1	0	0	0	0	0	0	0	0	0	0	0	0	0	2	1	2	2	104.926	60.3743
2020-10-08	2020-10-12	31	4	3	1	#NULL!	#NULL!	#NULL!	16.27	16.5	209	5.2	0.6	98	25	29	59	10	0.43	3.17	86.3	10.1	8.54455	164.327	1271.85	1	0	1	1	0	0	0	0	0	0	0	0	0	0	0	0	0	0	0	0	1	1	216.206	286.182
2018-10-22	2018-10-26	37	4	3	1	57.8	170	17	6.12	14.1	190	4.5	0.4	82	18	19	1816	18	0.71	0.08	54.5	39.1	1.39386	239.292	794.009	2	1	8	1	0	0	0	0	0	0	0	0	0	0	0	0	0	0	0	0	1	1	123.921	76.8729
2018-10-30	2018-10-31	26	1	2	1	66	170	19.4118	15.35	16	291	4	0.7	78	63	93	395	16	0.92	0.1	63.6	29.9	2.12709	458.965	634.035	2	3	1	7	0	1	1	0	1	0	0	0	0	0	0	0	0	1	0	0	2	2	147.973	93.6573
2019-03-30	2019-05-10	64	41	6	1	61.3	165	18.5758	22.13	13.2	305	3.3	1.4	103	35	11	506	41	2.25	38	89.8	6.8	13.2059	150.484	2026.79	4	5	3	4	1	1	1	0	1	1	0	0	1	0	0	0	0	1	2	1	2	2	132.227	132.57
2019-04-17	2019-04-23	43	6	4	1	78	173	22.5434	15.61	15.6	217	3.6	2.1	93	45	31	40	18	0.94	36.86	85.6	8.5	10.0706	132.685	1635.45	1	2	0	7	0	0	0	0	0	0	0	0	0	0	0	0	0	0	0	0	1	1	198.298	161.776
2019-04-29	2019-05-08	53	9	5	1	49.3	168	14.6726	14.27	15.5	266	4	0.7	45	30	13	3312	20	0.84	0.04	57.7	36.8	1.56793	525.136	506.535	2	1	3	3	0	0	0	0	0	0	0	0	0	0	0	0	0	0	1	1	2	2	103.097	38.3507
2019-06-15	2019-06-27	59	12	5	1	57.2	163	17.546	13.09	10.7	94	3.6	2.1	155	566	194	162	28	2.53	1.12	87	9.8	8.87755	128.282	732.761	2	2	3	2	0	1	1	1	1	1	1	1	1	0	0	0	0	1	0	0	3	2	126.045	92.9048
2019-11-08	2019-11-12	26	4	2	1	69.4	164.9	21.0431	16.83	16.6	273	4.5	0.8	68	42	84	127	12	0.71	0.5	89.5	7.4	12.0946	124.542	2192.03	2	0	6	7	0	0	0	0	0	0	0	0	0	0	0	0	0	0	0	0	1	1	157.013	180.285
2019-10-02	2019-10-12	53	10	5	1	61.7	177	17.4294	18.98	14.8	135	3.4	1.8	106	425	61	502	30	2.32	0.1	93	6	15.5	113.88	1185.46	2	1	1	3	0	1	1	1	1	1	1	1	1	0	0	0	0	1	0	0	3	2	106.069	63.3177
2020-01-03	2020-01-09	64	6	6	1	47.5	165	14.3939	4.79	11.9	281	4.2	1.1	86	41	10	393	10	0.69	0.12	50.3	39.6	1.2702	189.684	1481.41	2	1	8	4	0	0	0	0	0	0	0	0	0	0	0	0	0	0	0	0	1	1	117.386	23.8335
2019-12-10	2019-12-13	32	3	3	1	76.4	182	20.989	13.27	16	201	4.3	0.6	73	28	57	1226	19	0.67	1.37	80.9	14.9	5.42953	197.723	1016.57	2	4	1	1	0	0	0	0	0	0	0	0	0	0	0	0	0	0	0	0	1	1	195.45	113.757
2019-12-20	2019-12-30	61	10	6	1	53.3	160	16.6562	6.08	6.2	171	3.4	1.1	174	235	13	389	35	1.72	6.86	81.2	12.4	6.54839	75.392	2268.15	2	2	2	4	0	1	1	1	1	0	0	0	0	0	0	0	0	1	0	0	3	2	93.6668	139.438
2020-01-10	2020-01-10	49	0	4	0	45.8	156.6	14.6232	11.98	13.4	204	4.2	1.1	117	367	211	61	9	0.58	0.28	81.4	13.9	5.85612	166.522	1225.06	2	2	2	3	0	0	0	0	0	0	0	0	0	0	0	0	0	0	0	0	1	1	87.5322	103.393
2020-02-01	2020-02-08	67	7	6	1	#NULL!	#NULL!	#NULL!	10.87	14.1	311	4.1	0.7	46	27	14	1518	14	0.79	0.02	81.3	14.3	5.68531	155.441	2000.76	2	1	3	3	0	0	0	0	0	0	0	0	0	0	0	0	0	0	0	0	1	1	143.982	57.5261
2020-06-10	2020-06-15	65	5	6	1	87.7	174.7	25.1002	10.38	15.7	154	4.2	0.7	59	52	37	1067	17	1.44	0.11	35.4	54.1	0.654344	561.558	274.237	2	2	8	4	1	0	0	0	0	0	0	0	0	0	0	0	0	0	1	1	2	2	167.415	186.667
2020-02-17	2020-02-24	39	7	3	0	62.9	167.6	18.7649	11.83	14.8	104	2.5	6.5	192	245	156	14	5	0.64	13.4	74	19	3.89474	224.77	462.695	2	2	3	2	0	1	1	0	1	0	0	0	0	0	0	0	0	1	0	0	2	2	111.156	83.3409
2020-02-28	2020-03-02	66	3	6	1	73.4	167.9	21.8582	6.18	15.2	290	4.1	0.5	58	21	12	602	34	1.16	0.12	40.4	53.4	0.756554	330.012	878.756	2	1	6	3	0	0	0	0	0	0	0	0	0	0	0	0	0	0	0	0	1	1	133.732	173.912
2020-03-06	2020-03-10	34	4	3	1	90	177.4	25.3664	5.05	11.4	219	3.6	1.2	97	43	28	889	2	0.55	0.05	69.3	18.1	3.82873	91.405	2395.93	2	2	2	1	0	0	0	0	0	0	0	0	0	0	0	0	0	0	0	0	1	1	156.756	210.386
2020-06-05	2020-06-22	53	17	5	1	53	164.4	16.1192	5.33	13.9	197	4	0.6	143	114	40	54	6	0.5	0.12	48.8	42.1	1.15914	224.393	877.924	2	1	3	3	0	1	1	0	1	0	0	0	0	0	0	0	0	1	2	1	2	2	100.04	132.722
2020-07-24	2020-07-26	50	2	5	1	#NULL!	#NULL!	#NULL!	17.54	16.7	115	4.8	1.9	142	269	109	219	7	0.84	1.48	92.9	3.7	25.1081	64.898	1772.01	2	5	3	3	1	1	1	1	1	0	1	1	1	0	0	0	0	1	2	1	3	2	128.588	155.013
[truncated: 45 more columns]
